# Supplementary material for: MAVSCOT: A fuzzy logic-based HIV diagnostic system with indigenous multi-lingual interfaces for rural Africa
Source: PLoS One. 2020 Nov 6;15(11):e0241864. doi: 10.1371/journal.pone.0241864 (PMC7647102; doi:10.1371/journal.pone.0241864)
Supplement: S1 Appendix — This file consist of all HIV symptoms used in MAVSCOT, the labels, words, sentences used in constructing and developing MAVSCOT. This file also contains the interpretations for the HIV symptoms, words, sentences in Afrikaans, IsiXhosa and the Zulu indigenous African languages. (XLSX) [file pone.0241864.s022.xlsx]

## Sheet: Sheet1
English	Afrikaans	Xhosa	Zulu	References
FOLLOW THE STEPS BELOW TO DIAGNOSE YOURSELF FOR HIV/AIDS	Volg die stappe hier onder OM te JOUSELF te diagnoseer vir MIV / Vigs	Landela la manyathelo angezantsi ukuxilonga YONA NGO-HIV / AIDS OR [Landela amanyathelo angezantsi ukuze uhlolisise nge-HIV/AIDS]	Landela lezi zinyathelo ngezansi ukuxilonga KUWE UKUZE-HIV / AIDS OR [Landela izinyathelo ezingezansi ukuze uzihlolele i-HIV/AIDS]	Google Translate - https://translate.google.com ; Microsoft Translator - https://www.bing.com/translator
(NOTE THAT THIS TEST IS PURELY PREDICTIVE, YOU ARE ADVICED TO VISIT A HEALTH CENTER)	(Let daarop dat hierdie toets is suiwer voorspellende, JY IS ADVIES (ADVICED) TE BESOEK 'n gesondheids-sentrum) OR [LET DAAROP DIT DIT TOETS IS EERLIK PREDIKTIEF. U IS AANGEDUI OM 'N GESONDHEIDSENTRUM TE BESOEK]	(QAPHELA UKUBA ESI TEST sicacisa axelwe kwangaphambili, WENA IMG SOKUTYELELA A Health Centre)	(QAPHELA UKUTHI LESI ISIVIVINYO kwenzelwe nje predictive, BAKHO ISELULEKO ukuvakashela IMPILO CENTRE)	Google Translate - https://translate.google.com ; Microsoft Translator - https://www.bing.com/translator
STEP ONE: FILL OUT BASIC INFORMATION	Stap een: vul BASISGEGEVENS OR [ STAP EEN VULLENDE BASIESE INLIGTING] OR [STAP EEN VUL UIT BASIESE INLIGTING]	INYATHELO LOKUQALA: ugcwalise iinkcukacha eziphambili OR [ ISINYATHELO ESILANDELAYO UKUZIPHUMA IINKCUKACHA ZOMSEBENZI]	ISINYATHELO SOKUQALA: ugcwalise ulwazi BASIC OR [ISINYATHELO SOKUFAKAZA ULWAZI OLUSEBENZA]	Google Translate - https://translate.google.com ; Microsoft Translator - https://www.bing.com/translator
This Diagnosis is for	Dit Diagnose is vir OR [Hierdie diagnose is vir]	Le diagnosis yenzelwe - OR [The diagnosis is activated] OR [Ukuxilongwa kuku]	Lokhu Sifo iwukuba OR [Lokhu kuxilongwa kungenxa]	Google Translate - https://translate.google.com ; Microsoft Translator - https://www.bing.com/translator
Age	Ouderdom	Age OR [Ubudala]	Ubudala	Google Translate - https://translate.google.com ; Microsoft Translator - https://www.bing.com/translator
Gender	Geslag	Isini OR [Ngesini]	Ubulili	Google Translate - https://translate.google.com ; Microsoft Translator - https://www.bing.com/translator
Pregnant	Swanger	Pregnant OR [UKHULELWE]	abakhulelwe OR [UKUKHULELWA]	Google Translate - https://translate.google.com ; Microsoft Translator - https://www.bing.com/translator
Male	Man OR [Manlik] OR [Manlike]	Indoda OR [Umntu]	Male OR [Owesilisa]	Google Translate - https://translate.google.com ; Microsoft Translator - https://www.bing.com/translator
Female	Vrou OR [Vroulike]	Female OR [IBHINQA]	Female OR [OWESIFAZANE]	Google Translate - https://translate.google.com ; Microsoft Translator - https://www.bing.com/translator
Settings	instellings	Izicwangciso	Izilungiselelo	Google Translate - https://translate.google.com ; Microsoft Translator - https://www.bing.com/translator
voice OR [To Speak]	te spreek	bavakalise [announce] OR [UKUTHETHA]	ngezwi [By Voice] OR [To Speak - UKUKHULUMA]	Google Translate - https://translate.google.com ; Microsoft Translator - https://www.bing.com/translator
myself	myself	ngokwam	ngokwami	Google Translate - https://translate.google.com ; Microsoft Translator - https://www.bing.com/translator
someone else	iemand anders	omnye umntu	omunye umuntu	Google Translate - https://translate.google.com ; Microsoft Translator - https://www.bing.com/translator
no	nee	akukho - [Not Available] No - [Hayi]	[kungekho - It's Not] OR [No - Cha]	Google Translate - https://translate.google.com ; Microsoft Translator - https://www.bing.com/translator
yes	ja	yes - [EWE]	yebo - [YEBO]	Google Translate - https://translate.google.com ; Microsoft Translator - https://www.bing.com/translator
				Google Translate - https://translate.google.com ; Microsoft Translator - https://www.bing.com/translator
STEP TWO: SELECT THE SYMPTOMS YOU ARE EXPERIENCING	STAP TWEE: KIES dIE simptome wat jy ervaar	INYATHELO MBINI: khetha zesifo agagana OR [INYATHELO LESIBINI: KHETHA IIMPAWU OZIFUMANAYO]	ISINYATHELO SESIBILI: KHETHA iZIMPAWU uhlangabezana OR [ISINYATHELO SOKUBILI: KHETHA IZIMPAWU OZIBONAYO]	Google Translate - https://translate.google.com ; Microsoft Translator - https://www.bing.com/translator
Mild	Ligte	Bumnandi	Kulungile	Google Translate - https://translate.google.com ; Microsoft Translator - https://www.bing.com/translator
Moderate	Matig OR [Matige]	phakathie OR [Eyona ndlela]	Lokulingene OR [I-moderate]	Google Translate - https://translate.google.com ; Microsoft Translator - https://www.bing.com/translator
Severe	Erge OR [Ernstige]	Severe OR [Kakhulu]	Sinzima - It's impossible OR [Okukhulu] OR [nzima - severe, serious, tough, difficult]	Google Translate - https://translate.google.com ; Microsoft Translator - https://www.bing.com/translator
add	byvoeging OR [voeg -add]	add OR [yongeza]	add OR [engeza]	Google Translate - https://translate.google.com ; Microsoft Translator - https://www.bing.com/translator
remove	verwyder	[yazisusa - removed them] OR [Ukususa - remove it]	khipha - uninstall OR [ Ukususa - remove it]	Google Translate - https://translate.google.com ; Microsoft Translator - https://www.bing.com/translator
Have You Been Diagnosed of the following	Het jy gediagnoseer is van die volgende OR [Is u gediagnoseer met die volgende:]	[Ngaba Ukhe une leilandelayo - Do you have the following: ] OR [Ngaba uye wafumanisa ukuba unoku okulandelayo:] OR [Ngaba uye wafumanisa ukuba unokulandela - Have you been diagnosed with the followings]	[Ingabe Uye sisheshe weelandelayo - Have you been quick for the next] OR [Utholiwe ukuthi unokulandela]	Google Translate - https://translate.google.com ; Microsoft Translator - https://www.bing.com/translator
Kidney Problem	Kidney Probleem OR [Nierprobleem]	Kidney Problem OR [Ingxaki yeengso]	sezinso Inkinga OR [Inkinga yezinso]	Google Translate - https://translate.google.com ; Microsoft Translator - https://www.bing.com/translator
Insomnia	Insomnia	nabuthongo OR [Ukungabikho]	Insomnia OR [Ukungalali]	Google Translate - https://translate.google.com ; Microsoft Translator - https://www.bing.com/translator
Anaemia	Bloedarmoede OR [anemie]	anemia OR [i-anemia]	anemia OR [i-anemia]	Google Translate - https://translate.google.com ; Microsoft Translator - https://www.bing.com/translator
Hepatitis	Hepatitis	Ihepatitis OR [I-hepatitis]	Hepatitis OR [I-hepatitis]	Google Translate - https://translate.google.com ; Microsoft Translator - https://www.bing.com/translator
Central nervous system symptoms (vivid dreams, lack concentration, dizziness, confusion, mood disturbance, psychosis)	Sentrale senuweestelsel simptome (aanskoulike drome, 'n gebrek konsentrasie, lighoofdigheid, verwarring, bui versteuring, psigose)	Central iimpawu luvo (uphupha emini, yoxinaniso ukungabikho, isiyezi, ukudideka, isimo ukuphazamiseka, ukugula ngengqondo)	Central izimpawu isimiso sezinzwa (amaphupho acacile, lokuhlushwa yokuntuleka, isiyezi, ukudideka, isimo nasiphazamiso, kodwa sengqondo)	Google Translate - https://translate.google.com ; Microsoft Translator - https://www.bing.com/translator
OR	Simptome van die sentrale senuweestelsel (lewendige drome, gebrek aan konsentrasie, duiseligheid, verwarring, gemoedsversteuring, psigose)	Iimpawu ze-nervous system ezisemgangathweni (amaphupha acacileyo, ukungabikho kwengxinano, ukuxakeka, ukudideka, ukuphazamiseka kwemizwelo, i-psychosis)	Izibonakaliso zesistimu ezisemkhatsini (iziphupho ezicacile, ukungabi nokuhlushwa, isizungu, ukudideka, ukuphazamiseka kwemizwelo, i-psychosis)	References
Abdominal Swelling	abdominale swelling	ukudumba besisu OR [Ukukhulelwa Kwisu - Pregnancy] OR [esiswini Ukuvuvukala- stomach swelling]	Ukuvuvukala besisu OR [ukuvuvuka kwesisu -swelling of the stomach]	Google Translate - https://translate.google.com ; Microsoft Translator - https://www.bing.com/translator
Abnormal vaginal discharge,	abnormale vaginale afskeiding,	ukugxothwa ezingahambi lobufazi,	okungavamile osenyameni lwesitho sangasese,	Google Translate - https://translate.google.com ; Microsoft Translator - https://www.bing.com/translator
Anxiety,	angs,	uxhalaba,	ukukhathazeka	Google Translate - https://translate.google.com ; Microsoft Translator - https://www.bing.com/translator
Body Aches,	lyfseer,	Body iingqaqambo,	umzimba Aches,	Google Translate - https://translate.google.com ; Microsoft Translator - https://www.bing.com/translator
Body Temperature,	liggaamstemperatuur,	Body lobushushu,	lokushisa umzimba,	Google Translate - https://translate.google.com ; Microsoft Translator - https://www.bing.com/translator
Confusion,	Verwarring,	ukuphazamiseka kwengqondo,	Ukudideka,	Google Translate - https://translate.google.com ; Microsoft Translator - https://www.bing.com/translator
Coughing,	hoes,	Ukukhohlela,	ukukhwehlela,	Google Translate - https://translate.google.com ; Microsoft Translator - https://www.bing.com/translator
Dementia(Memory Loss),	Dementia (geheueverlies),	iDementia (Inkumbulo Ilahleko),	Dementia (Ukukhohlwa),	Google Translate - https://translate.google.com ; Microsoft Translator - https://www.bing.com/translator
Depression,	Depressie,	Depression,	Ukucindezeleka,	Google Translate - https://translate.google.com ; Microsoft Translator - https://www.bing.com/translator
Diarrhoea,	diarree,	Urhudo,	Uhudo,	Google Translate - https://translate.google.com ; Microsoft Translator - https://www.bing.com/translator
Fatigue,	moegheid,	ukukhathala,	ukukhathala,	Google Translate - https://translate.google.com ; Microsoft Translator - https://www.bing.com/translator
Fever,	koors,	Fever,	Fever,	Google Translate - https://translate.google.com ; Microsoft Translator - https://www.bing.com/translator
Forgetfulness,	vergeetagtigheid,	bayalibala,	Ukukhohlwa,	Google Translate - https://translate.google.com ; Microsoft Translator - https://www.bing.com/translator
Gonorrhoea,	Gonorree,	ukuvuza ngaphantsi,	Gonorrhoea,	Google Translate - https://translate.google.com ; Microsoft Translator - https://www.bing.com/translator
Headache,	Hoofpyn,	ebuhlungu,	Ubuhlungu bekhanda,	Google Translate - https://translate.google.com ; Microsoft Translator - https://www.bing.com/translator
Heavier or Lighter Periods,	ligter of swaarder periodes,	Amaxesha esinda okanye stage,	Amaphiriyodi esinda noma Lighter,	Google Translate - https://translate.google.com ; Microsoft Translator - https://www.bing.com/translator
Itching in the Vaginal Area,	jeuk in die vaginale area,	ukurhawuzelela Area sangasese,	ukulunywa ku kwesitho sangasese Area,	Google Translate - https://translate.google.com ; Microsoft Translator - https://www.bing.com/translator
Joint Pain(Rheumatism),	gewrigspyn (rumatiek),	Joint Pain (rheumatism),	Ubuhlungu Joint (rheumatism),	Google Translate - https://translate.google.com ; Microsoft Translator - https://www.bing.com/translator
Lower Abdominal Pain,	lae buikpyn,	Lower Abdominal Tiga,	Lower besisu Ubuhlungu,	Google Translate - https://translate.google.com ; Microsoft Translator - https://www.bing.com/translator
Lung Infections,	longinfeksies,	Lung Infections,	Lung izifo,	Google Translate - https://translate.google.com ; Microsoft Translator - https://www.bing.com/translator
Missed periods (Amenorrhoea),	gemis tydperke (Amenorrhoea),	ngamaxesha othethwayo (Amenorrhoea),	nezikhathi Uphuthelwe (Amenorrhoea),	Google Translate - https://translate.google.com ; Microsoft Translator - https://www.bing.com/translator
Muscle Aches,	spierpyn,	nobuhlungu,	ukhwehlela nobuhlungu bomzimba,	Google Translate - https://translate.google.com ; Microsoft Translator - https://www.bing.com/translator
Nausea,	naarheid,	I sizathu,	Isicanucanu,	Google Translate - https://translate.google.com ; Microsoft Translator - https://www.bing.com/translator
Night Sweats,	nagsweet,	nokubila ebusuku,	nokujuluka ebusuku,	Google Translate - https://translate.google.com ; Microsoft Translator - https://www.bing.com/translator
Oral Itching,	mondelinge jeuk,	ukurhawuzelela yomlomo,	ukulunywa Oral,	Google Translate - https://translate.google.com ; Microsoft Translator - https://www.bing.com/translator
Pain in the Upper Right Abdomen,	pyn in die boonste regterkantste Abdomen,	Ubuhlungu Upper Right isisu,	Ubuhlungu Upper Right esiswini,	Google Translate - https://translate.google.com ; Microsoft Translator - https://www.bing.com/translator
Painful Intercourse,	Pa inful omgang,	Pa ukuhlangana inful,	Pa ukuhlangana inful,	Google Translate - https://translate.google.com ; Microsoft Translator - https://www.bing.com/translator
Painful Urination,	seer urinering,	Ukuchama Ebuhlungu,	Ukuchama Buhlungu,	Google Translate - https://translate.google.com ; Microsoft Translator - https://www.bing.com/translator
Recurrent Ear,	herhaalde Ear,	Indlebe Phindaphinda,	Indlebe Phindaphinda,	Google Translate - https://translate.google.com ; Microsoft Translator - https://www.bing.com/translator
Sexual Dysfunction,	seksuele disfunksie,	Ngendlela ngokwesini,	Dysfunction ngokocansi,	Google Translate - https://translate.google.com ; Microsoft Translator - https://www.bing.com/translator
Skin Rash,	veluitslag,	irhashalala,	ukuqubuka kwesikhumba,	Google Translate - https://translate.google.com ; Microsoft Translator - https://www.bing.com/translator
Sore Throat,	seer keel,	umqala obuhlungu,	umphimbo obuhlungu,	Google Translate - https://translate.google.com ; Microsoft Translator - https://www.bing.com/translator
Soreness of the Vagina,	Seerheid van die vagina,	efakwe kwinxenye yelungu lobufazi,	soreness sangasese,	Google Translate - https://translate.google.com ; Microsoft Translator - https://www.bing.com/translator
Stomach Upset,	maag ontsteld,	isisu,	yisisu,	Google Translate - https://translate.google.com ; Microsoft Translator - https://www.bing.com/translator
Swollen Lymph Nodes (in the neck, or groin, or both),	geswelde limfkliere (in die nek, of lies, of albei),	idumbile zamanzi (entanyeni, nasemiphakathweni, okanye zombini),	evuvukele zamanzi (entanyeni, noma imbilapho, noma kokubili),	Google Translate - https://translate.google.com ; Microsoft Translator - https://www.bing.com/translator
Ulcer on the Genitals,	Seer op die geslagsdele,	isilonda phezu zangasese,	isilonda ezithweni zangasese,	Google Translate - https://translate.google.com ; Microsoft Translator - https://www.bing.com/translator
Ulcers in the Mouth,	sere in die mond ,	ulcer emlonyeni ,	ulcer emlonyeni ,	Google Translate - https://translate.google.com ; Microsoft Translator - https://www.bing.com/translator
Vomiting,	braking,	ukugabha,	Ukuhlanza,	Google Translate - https://translate.google.com ; Microsoft Translator - https://www.bing.com/translator
Weight Loss	gewigsverlies	Weight Loss	Weight Loss	Google Translate - https://translate.google.com ; Microsoft Translator - https://www.bing.com/translator
				Google Translate - https://translate.google.com ; Microsoft Translator - https://www.bing.com/translator
STEP THREE: JUST OTHER FOLLOW UP QUESTIONS	STAP DRIE: JUST ANDER VOLG OP VRAE	INYATHELO AMATHATHU: nabanye LANDELA UP IMIBUZO	ISINYATHELO SESITHATHU: NJE OTHER LANDELA UP IMIBUZO	Google Translate - https://translate.google.com ; Microsoft Translator - https://www.bing.com/translator
Do you have multiple sex partners	het jy verskeie seksmaats	Ingaba ngaba unamaqabane amaninzi sex	Ncisheka you fanele lili nabantu abaningi	Google Translate - https://translate.google.com ; Microsoft Translator - https://www.bing.com/translator
Have you shared unsterilised sharp objects; Needle, Clipper, etc.	het jy gedeel ongesteriliseerde skerp voorwerpe; Naald, Clipper, ens	Ngaba owabelana izinto unsterilised zitsolile; Yenaliti, Clipper, njl	Ingabe wabe izinto unsterilised abukhali; Needle, Clipper, njll	Google Translate - https://translate.google.com ; Microsoft Translator - https://www.bing.com/translator
Do you have unprotected sex	Het jy onbeskermde seks te	Ingaba unayo ngesondo ngokungakhuselekanga	Ingabe uya ocansini ungazivikele	Google Translate - https://translate.google.com ; Microsoft Translator - https://www.bing.com/translator
Have you undergone unscreened blood transfusion	hê wat jy ondergaan ongesifte bloedoortapping	Ngaba unenzondelelo igazi njengongahluzwanga	Uke zabhekana unscreened igazi	Google Translate - https://translate.google.com ; Microsoft Translator - https://www.bing.com/translator
Are you aware about HIV/AIDS	Is jy bewus oor MIV / vigs	Ingaba uyazi nge-HIV / AIDS	Ingabe uyazi nge-HIV / AIDS	Google Translate - https://translate.google.com ; Microsoft Translator - https://www.bing.com/translator
Do you take Aphrodiac drug(Sex stimulant)	Het jy Aphrodiac dwelm (Seks stimulant) neem	Ngaba Aphrodiac drug (Sex ivuselela)	Ingabe ukuthatha Aphrodiac izidakamizwa (Ubulili ivuselela)	Google Translate - https://translate.google.com ; Microsoft Translator - https://www.bing.com/translator
get result	kry tot gevolg	ukufumana kungabangela	uthole umphumela	Google Translate - https://translate.google.com ; Microsoft Translator - https://www.bing.com/translator
clear data	duidelike data	data ecacileyo	ukusula imininingo yohlelo	Google Translate - https://translate.google.com ; Microsoft Translator - https://www.bing.com/translator
				http://imtranslator.net/translation/english/to-afrikaans/translation/
