# Supplementary material for: MAVSCOT: A fuzzy logic-based HIV diagnostic system with indigenous multi-lingual interfaces for rural Africa
Source: PLoS One. 2020 Nov 6;15(11):e0241864. doi: 10.1371/journal.pone.0241864 (PMC7647102; doi:10.1371/journal.pone.0241864)
Supplement: S1 Data — (ZIP) [file pone.0241864.s027.zip]

Archive with 12 entries (10 files):
- /
- lib/
- README.TXT
- lib/guava-22.0.jar
- HIV_Informatics.jar
- lib/AnimatonClass.jar
- lib/AbsoluteLayout.jar
- lib/marytts-lang-en-5.2.jar
- lib/voice-cmu-slt-hsmm-5.2.jar
- lib/voice-cmu-rms-hsmm-5.2.jar
- lib/voice-dfki-poppy-hsmm-5.2.jar
- lib/marytts-builder-5.2-jar-with-dependencies.jar
