# Supplementary material for: MAVSCOT: A fuzzy logic-based HIV diagnostic system with indigenous multi-lingual interfaces for rural Africa
Source: PLoS One. 2020 Nov 6;15(11):e0241864. doi: 10.1371/journal.pone.0241864 (PMC7647102; doi:10.1371/journal.pone.0241864)
Supplement: S1 Data — (ZIP) [file pone.0241864.s027.zip › README.TXT]

========================
Read Me
========================

For MAC and Ubuntu OS
Double click on the .jar file to run the application. 
